# Supplementary material for: Efficacy and safety of culture-expanded, mesenchymal stem/stromal cells for the treatment of knee osteoarthritis: a systematic review protocol
Source: J Orthop Surg Res. 2019 Jan 25;14:34. doi: 10.1186/s13018-019-1070-8 (PMC6347797; doi:10.1186/s13018-019-1070-8)
Supplement: Supplementary file 1 — Screening and core dataset (CDS) template for Systematic Review. (XLSX 466 kb) [file 13018_2019_1070_MOESM1_ESM.xlsx]

## Sheet: Title Screen
Decision (Y/N)	Item type	Authors	Title	Journal	Full journal	Publication year	Volume	Issue	Pages	Folders filed in	Labels filed in	Publisher	Book title	Date published	Date accessed	ISBN	ISBN (alt.)	ISSN	ISSN (alt.)	URLs	DOI	PMID	PMC ID	Abstract	Keywords	Notes	Affiliation	Language	Sub-type	Series
y
n
y
n
y
n
y
n

## Sheet: Abstract Screen
Decision (Y/N)	Item type	Authors	Title	Journal	Full journal	Publication year	Volume	Issue	Pages	Folders filed in	Labels filed in	Publisher	Book title	Date published	Date accessed	ISBN	ISBN (alt.)	ISSN	ISSN (alt.)	URLs	DOI	PMID	PMC ID	Abstract	Keywords	Notes	Affiliation	Language	Sub-type	Series
y
n
y
n
y
n
y
n

## Sheet: Full text Screen
Decision (Y/N)	Item type	Authors	Title	Journal	Full journal	Publication year	Volume	Issue	Pages	Folders filed in	Labels filed in	Publisher	Book title	Date published	Date accessed	ISBN	ISBN (alt.)	ISSN	ISSN (alt.)	URLs	DOI	PMID	PMC ID	Abstract	Keywords	Notes	Affiliation	Language	Sub-type	Series
y
n
y
n
y
n
y
n

## Sheet: Included human studies (ALL)
Item type	Authors	Title	Journal	Full journal	Publication year	Volume	Issue	Pages	Folders filed in	Labels filed in	Publisher	Book title	Date published	Date accessed	ISBN	ISBN (alt.)	ISSN	ISSN (alt.)	URLs	DOI	PMID	PMC ID	Abstract	Keywords	Notes	Affiliation	Language	Sub-type	Series

## Sheet: Included animal studies
Item type	Authors	Title	Journal	Full journal	Publication year	Volume	Issue	Pages	Folders filed in	Labels filed in	Publisher	Book title	Date published	Date accessed	ISBN	ISBN (alt.)	ISSN	ISSN (alt.)	URLs	DOI	PMID	PMC ID	Abstract	Keywords	Notes	Affiliation	Language	Sub-type	Series

## Sheet: Included human studies (RCTs)
Item type	Authors	Title	Journal	Full journal	Publication year	Volume	Issue	Pages	Folders filed in	Labels filed in	Publisher	Book title	Date published	Date accessed	ISBN	ISBN (alt.)	ISSN	ISSN (alt.)	URLs	DOI	PMID	PMC ID	Abstract	Keywords	Notes	Affiliation	Language	Sub-type	Series

## Sheet: Included human studies (non-ran
Item type	Authors	Title	Journal	Full journal	Publication year	Volume	Issue	Pages	Folders filed in	Labels filed in	Publisher	Book title	Date published	Date accessed	ISBN	ISBN (alt.)	ISSN	ISSN (alt.)	URLs	DOI	PMID	PMC ID	Abstract	Keywords	Notes	Affiliation	Language	Sub-type	Series

## Sheet: CDS (Human)
Reference	Domain	Variable	Definition	Units	Responses	Availability (Location in paper)	Comments
	Paper Factors	Level of evidence
		Methodology	Study design
		Publication date
		Follow-up period
		Sample size			Ranges or minimums
		Full text available
		Language
	Patient Factors	Age	Age at time of treatment	years
		Gender	As identified by the patient		male, female, not-specified			As specified - Coded Data
		BMI	Body mass index as per standard formula	kg/m(squared)				As specified - Linked Data
		Diagnosis	Diagnosis related to procedure/staging of disease		Knee OA; exclude others			As specified - Record retrieval
		Activity level						Proxy variable - Coded
		Previous Treatment						Not available
		Co-morbidities	List of co-morbidities recorded - subsequent scoring/grading
		Concurrent therapies			Physical therapy, surgery, NSAIDS etc.
	Treatment factors	Technique	Operative/nonoperative, guidance strategy (US etc)
			injection approach
			Cell harvesting location		Bone marrow/adipose/cord blood (allogeneic/autologous)
			Cell conditioning approach (culture conditions)
			#, concentration of cells injected
			timing of therapy
			Frequency of therapy
	Outcomes
	Primary	Safety	Incidence of adverse events		Yes, no, NR (& # if yes)
			Description of adverse events (if reported)
		Efficacy	PROMS
			Imaging		Yes; No
			Modality		CT; MRI; US; XR
			Sequence
			Assessment		Quantitative; Semi-Quant; Subjective
			Measurement/Rating		Measurement or rating method/scale
			Imaging results	as per score/scale
			Histology
					Measurement or rating method/scale

## Sheet: CDS (Animal)
Reference	Domain	Variable	Definition	Units	Responses	Availability (Location in paper)	Comments
	Paper Factors	Methodology	Study design
		Publication date
		Follow-up period
		Sample size
		Full text available
		Language
		Age	Age at time of intervention, age at induction of OA
	Subject Factors	Sex			male, female
		Species
		OA model	Method of induction of OA-like condition
		Technique	Operative/nonoperative, guidance strategy (US etc)
	Treatment factors		injection approach
			Cell harvesting location		Bone marrow/adipose tissue/UC blood (syngeneic/allogeneic/autologous)
			Cell conditioning approach
			#, concentration of cells injected
			timing of therapy
			Frequency of therapy
	Outcomes	Safety	Incidence of adverse events		Yes, no, NR (& # if yes)
	Primary		Description of adverse events (if reported)
		Efficacy	Functional tests		Pain; biomechanics - list method + outcome
			Imaging		Yes; No
			Modality		CT; MRI; US; XR
			Sequence
			Assessment		Quantitative; Semi-Quant; Subjective
			Measurement/Rating		Measurement or rating method/scale
			Imaging results	as per score/scale
			Histology		List scoring type, avg score
